# Supplementary material for: Combined Effects of Gallic Acid Supplementation and Physical Training on Body Composition and Biochemical Parameters in Obese Patients: A Randomized, Double-Blinded, Placebo-Controlled Clinical Trial
Source: Nutrients. 2026 Jan 19;18(2):311. doi: 10.3390/nu18020311 (PMC12845335; doi:10.3390/nu18020311)
Supplement: Supplementary file 1 [file nutrients-18-00311-s001.zip]

Archive with 1 entries (1 files):
- nutrients-4061362-supplementary.pdf
